# Supplementary material for: Large-Size Suspended Mono-Layer Graphene Film Transfer Based on the Inverted Floating Method
Source: Micromachines (Basel). 2021 May 6;12(5):525. doi: 10.3390/mi12050525 (PMC8148557; doi:10.3390/mi12050525)
Supplement: Supplementary file 1 [file micromachines-12-00525-s001.zip]

Archive with 1 entries (1 files):
- micromachines-1164192-supplementary.pdf
